# Supplementary material for: Metabolic Profiling of Mice with Deletion of the Orphan G Protein-Coupled Receptor, GPR37L1
Source: Cells. 2022 Jun 1;11(11):1814. doi: 10.3390/cells11111814 (PMC9180194; doi:10.3390/cells11111814)
Supplement: Supplementary file 1 [file cells-11-01814-s001.zip]

Archive with 1 entries (1 files):
- cells-1669117-supplementary.xlsx
