# Supplementary material for: Metabolic Profiling of Mice with Deletion of the Orphan G Protein-Coupled Receptor, GPR37L1
Source: Cells. 2022 Jun 1;11(11):1814. doi: 10.3390/cells11111814 (PMC9180194; doi:10.3390/cells11111814)
Supplement: Supplementary file 1 [file cells-11-01814-s001.zip › cells-1669117-supplementary.xlsx]

## Sheet: Genotyping Methods
	Supplementary Figure S1
	Offspring of heterozygous (Gpr37l1+/‑) matings were genotyped to select Gpr37l1-/- and Gpr37l1+/+ mice for experimental use.
	Primers were designed so that Forward Primer 1 initiates reactions for both knockout and wild type alleles, thus both alleles can be detected simultaneously if present. Reverse Primer 1 detects the KO allele and targets downstream of the second loxP site, Reverse Primer 2 detects WT allele and targets within Exon 2 region. PCR product of Fwd 1 + Rev 1(KO) = 360 bp; product of Fwd 1 + Rev 2 (WT) =…
	Forward Primer 1: 5’-GTG TAC ATG CCG TCA CTT CCA GG-3’
	Reverse Primer 1: 5’-GAA GCT GAA CAA GAG CCA CTG T-3’
	Reverse Primer 2: 5’-CAG AGA CTG AAG GTT GTG ACT CC-3’
	DNA was prepared from ear tissue (obtained from ear clips performed at weaning). 600 μl pre-warmed (37⁰C) TNES (10 mM Tris-HCl pH 7.5, 400 mM NaCl, 100 mM EDTA, 0.6% SDS in water) and 15 μl of Proteinase-K (15 mg/ml) was added to each ear clip sample. Tissue was enzymatically digested by incubated overnight (8-24 hours) at 55°C. 150 μl of 6M NaCl was added, mixed by inversion, then incubated at 4…
	PCR reaction was prepared using 0.2 μL of DNA (100ng/μL), 4 μL GoTaq buffer (supplemented to 10 μM MgCl2), 0.4 μL each of Primer 1, 2 and 3 (20 μM), 0.4 μL of dNTP mix (10 mM), 0.1 μL GoTaq enzyme and 14.1 μL H2O. PCR mix was then vortexed thoroughly to ensure mixing, then PCR reaction was performed using the following protocol: 94°C for 2 min, 30 cycles of [94°C for 30 sec, 56°C for 30 sec, 72°C…
	20 μL of PCR product was added to each lane of 3% agarose gel (with 0.1% EtBr), along with one lane of 2.5 μL 100kb ladder (Promega). Run get at 120 volts for approx. 40 mins. Gels were then visualised by GelDoc transilluminator.

## Sheet: Gpr37l1+ chow
Gpr37l1+/+ Chow
Genotype ID	Cage	Experimental ID	breeding ID
1	836	836-12	30205828
2	836	836-21	30206187
3	836	836-68	30206288
4	836	836-94	30206031
5	836	836-95	30206147
6	924	924-1	30205803
7	924	924-13	30205829
8	924	924-64	30206066
9	924	924-76	30206094
10	924	924-80	30206301

## Sheet: Gpr37l1- chow
Gpr37l1-/- Chow
Genotype ID	Cage	Experimental ID	breeding ID
1	267	267-6	30206042
2	267	267-11	30206331
3	267	267-36	30206209
4	267	267-65	30206067
5	267	267-85	30206101
6	463	463-4	30206040
7	463	463-59	30206168
8	463	463-73	30206091
9	463	463-86	30205673
10	463	463-96	30206148

## Sheet: Gpr37l1+ HFD
Gpr37l1+/+ HFD
Genotype ID	Cage	Experimental ID	breeding ID
1	881	881-3	30206158
2	881	881-32	30206205
3	881	881-41	30206001
4	881	881-91	30206028
5	881	881-93	30206030
6	919	919-4	30206324
7	919	919-27	30205859
8	919	919-48	30206225
9	919	919-56	30205631
10	919	919-96	30206033

## Sheet: Gpr37l1- HFD
Gpr37l1-/- HFD
Genotype ID	Cage	Experimental ID	breeding ID
1	572	572-6	30206161
2	572	572-54	30205629
3	572	572-78	30206299
4	572	572-89	30206310
5	735	735-12	30206056
6	735	735-29	30206202
7	735	735-30	30206203
8	735	735-34	30205881
9	735	735-72	30206090

## Sheet: Gpr37l1+ 1yr chow
Gpr37l1+/+ 1 year chow
Genotype ID	Cage	Experimental ID	breeding ID
1	771	771-7	30206043
2	771	771-14	30205830
3	771	771-16	30206073
4	771	771-35	30206208
5	771	771-83	30206304
6	803	803-66	30206286
7	803	803-75	30206093
8	803	803-77	30205657
9	803	803-84	30205671
10	803	803-85	30206015
11	1644	1644-11	30231370
12	1644	1644-59	30231390
13	1644	1644-64	30231440
14	1644	1644-81	30231558
15	1644	1644-84	30231584
16	1663	1663-52	30231363
17	1663	1663-57	30231374
18	1663	1663-64	30231481
19	1663	1663-68	30231567
20	1663	1663-78	30231581

## Sheet: Gpr37l1- 1yr chow
Gpr37l1-/- 1 year chow
Genotype ID	Cage	Experimental ID	breeding ID
1	511	511-15	30205831
2	511	511-18	30206075
3	511	511-47	30206224
4	511	511-50	30206138
5	511	511-59	30206050
6	640	640-12	30206332
7	640	640-49	30206226
8	640	640-70	30206290
9	640	640-75	30205655
10	1513	1513-7	30231364
11	1513	1513-19	30231395
12	1513	1513-58	30231403
13	1513	1513-89	30231412
14	1513	1513-97	30231448
15	1530	1530-12	30231402
16	1530	1530-18	30231441
17	1530	1530-51	30231447
18	1530	1530-65	30231480
19	1530	1530-96	30231568
